# Supplementary material for: Lies, irony, and contradiction — an annotation of semantic conflict in the movie "Forrest Gump"
Source: F1000Res. 2016 Sep 26;5:2375. [Version 1] doi: 10.12688/f1000research.9635.1 (PMC5133679; doi:10.12688/f1000research.9635.1)
Supplement: Events of semantic conflict and occurrences of irony cues in the motion picture "Forrest Gump" — Raw data are presented in csv tables. [file f1000research-5-10382-s0000.tgz]

Archive with 1 entries (1 files):
- bb02f1c6-4a8e-416d-af10-bdccfce44b3b_Dataset_1.zip
