# Supplementary material for: Lies, irony, and contradiction — an annotation of semantic conflict in the movie "Forrest Gump"
Source: F1000Res. 2016 Sep 26;5:2375. [Version 1] doi: 10.12688/f1000research.9635.1 (PMC5133679; doi:10.12688/f1000research.9635.1)
Supplement: Python script — The Python script to compute all descriptive statistics presented in the paper from the released annotations is provided. [file f1000research-5-10382-s0001.tgz]

Archive with 1 entries (1 files):
- 7d31aaa9-a890-4c3b-af11-6a4af42be2df_1a5058f2-41d0-4e91-96f3-6133744de7cc_descriptive_stats.py
